# Supplementary material for: The Discovery of Novel Ferulic Acid Derivatives Incorporating Substituted Isopropanolamine Moieties as Potential Tobacco Mosaic Virus Helicase Inhibitors
Source: Int J Mol Sci. 2022 Nov 13;23(22):13991. doi: 10.3390/ijms232213991 (PMC9698358; doi:10.3390/ijms232213991)
Supplement: Supplementary file 1 [file ijms-23-13991-s001.zip]

Archive with 1 entries (1 files):
- ijms-2010244-supplementary.pdf
